# Supplementary material for: Effects of priming exercise on oxygen uptake kinetics, muscle oxygenation, and metabolic load in trained anaerobic athletes: a randomized crossover trial
Source: PeerJ. 2026 Apr 28;14:e21221. doi: 10.7717/peerj.21221 (PMC13134540; doi:10.7717/peerj.21221)
Supplement: Supplemental Information 1 — Table 1: The baseline characteristics of all participants; Table 2: Group comparisons of oxygen uptake kinetics, tissue oxygenation, and metabolic responses under different exercise conditions; Table 3: Summary of the physiological responses during high-intensity exercise following different priming exercise conditions (HIPE, LIPE, and LIPE-BFR). The variables include pulmonary oxygen uptake kinetics (A, TD, τ, VO2 baseline), muscle oxygen saturation indices (e.g., SmO2min, SmO2ss), blood lactate concentrations, accumulated oxygen difference (AVO2), and accumulated oxygen deficit (AOD), with each data point reflecting an individual measurement under a specific condition. [file peerj-14-21221-s001.xlsx]

## Sheet: Table1
name	Age, yr	Height, cm	Body weight, kg	BMI, kg/m2	%body fat	VO2max, mL/kg/min	Power at VO2max (W)	VT1, mL/kg/min	Power at VT1 (W)	VT2, mL/kg/min	Power at VT2 (W)
1	20	188	77.8	22.2483	7.1	53.8766	290	29.2776	140	46.473	230
2	20	168	60	21.5139	17.8	34.4	170	16.8333	50	28.5	140
3	21	179	70	22.3435	9.6	48.9	290	22.7143	140	42.4286	230
4	22	170	57	19.9573	19.4	39.1579	200	23.4561	80	32.1754	140
5	19	184	77.4	23.1121	12	43.2532	290	20.6382	110	37.0129	200
6	20	173	58.5	19.7742	6.7	52.1197	230	30.0598	80	43.1966	140
7	20	176	68	22.2041	10.7	52.1912	290	20.2647	80	34.9412	140
8	20	173	56	18.9292	14	44.8929	230	21.3571	80	37.3571	170
9	19	177	75.6	24.406	10.3	41.9206	260	21.3704	110	34.2751	200
10	21	171	53	18.3391	10.2	45.6226	230	22.6981	110	37.4717	170
11	21	186	64.8	18.9335	10.1	45.8272	260	21.5247	110	37.4938	170
12	22	167	55	19.9594	16.5	45.5192	170	22.0909	80	34.1818	140
13	20	169	61.7	21.8608	19.5	42.8752	230	22.718	110	34.7391	170
14	19	178	72.5	23.1415	11	45.0483	260	24.4483	140	37.8621	200
15	22	163	53	20.1951	18.6	41.1887	170	22.5094	80	33.8868	140
16	19	159	54.9	21.9917	17.9	47.082	230	21.2186	80	38.7942	170

## Sheet: Table2
Name	Group	SmO2baseline	SmO2min	SmO2ss	TimeSmO2	SmO2on	SmO2os	A	TD	Tau	AVO2	AOD	BLa
1	HIPE	65.1139	44.64	46.9282	52	20.4739	-2.2882	28.0629	4.58421	55.6812	14516.5	2983.38	1.85
2	HIPE	64.4752	42.1768	44.2024	329	20.4739	-0.641325	23.213	3.51357e-12	83.4066	10888	1304	6.44
3	HIPE	66.6712	49.032	49.844	234	17.6392	-0.81203	28.0629	1.71465	70.1334	14516.5	2983.38	7.49
4	HIPE	62.9442	52.6736	52.8595	359	10.2706	-0.307027	20.6134	6.75849	63.3667	9775.5	1559.9	6.71
5	HIPE	61.3133	45.6489	46.5861	328	15.6644	-0.937229	22.1139	4.32345	61.9881	13943.6	1935	5.89
6	HIPE	62.5785	44.0595	45.6919	243	18.519	-1.63243	28.0629	2.76026	55.1821	10975.4	1261.4	7.46
7	HIPE	62.0333	42.1768	44.2024	68	20.4739	-5.97635	27.0847	3.51357e-12	83.4066	13114.9	2812.93	7.49
8	HIPE	61.0292	42.22	44.2024	348	18.8092	-1.6676	22.1035	5.19496	68.3541	10736.7	2254.2	5.38
9	HIPE	66.7633	54.5808	54.8878	354	12.1825	-0.307027	26.947	2.86221	83.4066	11605.1	1460.67	4.72
10	HIPE	64.6744	50.0585	53.1457	305	14.6159	-3.08713	25.0868	1.07668e-10	83.3522	14516.5	2067.66	1.68
11	HIPE	N/A	N/A	N/A	N/A	N/A	N/A	26.7041	3.51357e-12	63.6006	14123.2	2238.84	6.28
12	HIPE	67.7539	61.2317	61.9193	266	8.88911	-0.687561	27.7635	10.8137	60.2183	11636.2	1134.83	4.07
13	HIPE	64.6213	51.7343	52.746	292	12.887	-1.01164	26.0879	2.10789	52.79	12245.4	2192.41	4.5
14	HIPE	67.2481	49.8762	51.2372	330	17.372	-1.36098	25.7084	4.13859	78.865	13982.8	2983.38	7.12
15	HIPE	64.3752	50.7653	51.3042	341	13.6099	-0.538933	19.9067	11.53	60.1112	8881.92	1342.67	0.76
16	HIPE	65.08	49.5406	50.1198	358	15.5394	-0.579256	24.1396	7.35638	73.5037	10781.4	1302.05	3.36
1	LIPE	65.8833	52.274	56.4268	74	13.6093	-4.15277	17.0174	9.60724	29.791	11898.2	1648.06	5.53
2	LIPE	66.0564	61.9797	63.1462	359	4.07669	-1.1665	8.40699	15.6676	45.5567	5727	304.267	1.82
3	LIPE	65.6444	51.5124	56.2709	48	14.132	-4.75853	17.9418	10.9444	55.9409	10756.7	1856.17	4.08
4	LIPE	64.1457	52.028	53.1568	331	12.1177	-1.12875	9.02383	9.36315	60.7618	6928.35	945.25	3.4
5	LIPE	60.0433	52.532	53.7814	125	5.43133	-1.24942	12.2475	4.85862	44.7162	9540.84	835.92	3.02
6	LIPE	62.8928	56.2615	56.7324	295	6.63134	-0.470956	15.8542	3.73647	45.2007	8802.42	762.317	5.74
7	LIPE	67.7539	53.8604	54.922	353	13.8935	-1.06158	8.40699	15.6676	57.3088	7627.33	942.933	2.76
8	LIPE	60.4367	50.7882	56.366	108	9.64844	-5.57781	17.3697	11.3011	60.1805	9452.62	1161.22	2.09
9	LIPE	66.9	61.776	62.1286	295	5.124	-0.352616	10.6739	15.6676	29.791	7451.73	347.2	1.72
10	LIPE	64.0722	54.4331	59.823	57	9.63913	-5.38991	13.3505	8.42619	45.1883	9689.4	1223.46	2.4
11	LIPE	63.7864	55.612	61.9164	85	8.17436	-5.97635	11.3122	8.87527	33.8002	8797.68	2088.72	2.06
12	LIPE	67.7539	61.9797	63.1462	68	4.94385	-1.33287	10.5777	11.962	38.6851	6628.42	961.583	1.68
13	LIPE	64.9567	58.694	59.4712	355	6.26267	-0.777212	12.8467	10.5558	33.1453	8987.63	1010.85	3.15
14	LIPE	66.6395	58.9731	61.126	298	7.66646	-2.15292	19.6385	3.48212	63.1973	10869	1764.17	3.41
15	LIPE	62.5951	59.4004	59.8556	337	4.07669	-0.455236	10.7449	13.8438	29.791	6827.28	1122.72	1.81
16	LIPE	63.9233	57.9908	58.7378	345	5.93253	-0.746997	11.1871	2.77102	57.8442	7672.27	314.76	5.39
1	LIPE-BFR	65.02	46.972	49.9662	92	18.048	-2.99424	17.279	8.70934	38.7403	11671.3	1868.5	1.29
2	LIPE-BFR	67.31	58.4582	59.3327	92	8.85178	-0.874526	8.40699	13.207	34.1949	5727	455	1.32
3	LIPE-BFR	N/A	N/A	N/A	N/A	N/A	N/A	16.7031	2.22657	59.5118	10845.3	1754.67	3.43
4	LIPE-BFR	64.1104	47.812	49.3641	101	16.2984	-1.55213	9.85841	15.4621	49.4133	7552.5	482.6	7.49
5	LIPE-BFR	62.8082	52.4268	54.9388	84	10.3814	-2.51198	13.9761	8.27426e-10	73.2224	10281.3	610.17	0.76
6	LIPE-BFR	60.0433	42.1768	50.8914	48	17.2223	-5.97635	18.8601	10.5505	44.4096	9209.63	673.983	4.69
7	LIPE-BFR	61.8533	47.6704	50.6282	359	14.1829	-2.95775	9.98982	2.94345	80.9646	7619.4	974.667	3.46
8	LIPE-BFR	63.8533	54.2489	54.4803	340	9.60442	-0.307027	17.1525	8.51558	46.2717	9309.3	1257.75	1.51
9	LIPE-BFR	66.0301	59.22	59.8197	347	6.81013	-0.599704	10.9524	12.9665	52.4195	7716.8	304.267	0.82
10	LIPE-BFR	66.7494	52.098	54.8249	328	14.6514	-2.72694	10.7414	11.3854	50.1566	9930.06	968.94	1.84
11	LIPE-BFR	62.7224	54.2158	55.1682	85	8.50665	-0.952421	14.8423	11.76	33.5721	9186.48	1699.92	3.22
12	LIPE-BFR	67.7385	61.9797	63.1462	61	4.07669	-0.867354	N/A	N/A	N/A	5727	304.267	0.76
13	LIPE-BFR	60.0433	50.776	52.4506	353	9.26733	-1.67464	14.6729	11.9602	40.1085	9087.38	912.132	1.94
14	LIPE-BFR	62.1818	48.6655	53.9027	48	13.5163	-5.23724	18.4036	7.41865	64.0302	10761.4	1878.96	4.36
15	LIPE-BFR	N/A	N/A	N/A	N/A	N/A	N/A	12.3552	10.9121	51.1439	7173.55	783.517	0.78
16	LIPE-BFR	65.8176	58.6225	59.5431	329	7.19503	-0.920566	11.7209	6.65518	53.2818	7497.51	391.62	5.42

## Sheet: Table3
Name	Group	A1	TD1	Tau1	A2	TD2	Tau2	Baseline (fixed)	A1/(A1+A2)	SmO2baseline	SmO2min	SmO2ss	TimeSmO2	SmO2on	SmO2os	AVO2	AOD	BLa
1	HIPE	23.6907	10.4345	27.8739	10.6495	30	275.696	12	0.310118	73.1002	40.932	41.9825	594	32.1683	-1.05059	31138.2	2754.12	6.41
2	HIPE	18.0847	11.0922	35.3819	9.52165	124.85	247.574	12	0.344908	70.0767	41.3027	41.8868	495	28.7739	-0.584034	19719	1330	7.61
3	HIPE	20.331	11.9286	20.4251	10.4885	30	136.416	13.3333	0.340319	73.7926	44.4232	45.0507	594	29.3694	-0.627545	28124.8	4084.5	11.71
4	HIPE	13.7275	20.7692	41.4779	10.1786	67.9992	299.958	13.6667	0.425775	63.2967	53.2002	54.1907	35	10.0964	-0.990455	17534.2	1771.75	8.32
5	HIPE	17.4012	10.4477	43.2018	6.19383	30.9992	299.949	13	0.262506	62.5545	46.8169	48.7831	108	15.7376	-1.96628	24827.3	1941.45	5.27
6	HIPE	19.8931	7.77377	42.6279	4.97656	47.005	207.56	14	0.200106	67.32	37.488	39.5613	562	29.832	-2.07328	20586.2	1497.6	9.67
7	HIPE	18.5776	17.4659	31.6679	11.2321	104	247.579	14	0.376794	73.4276	38.8237	40.0768	417	34.6039	-1.25307	24708.9	2476.33	9.5
8	HIPE	19.703	11.9558	38.9048	14.0395	37.0009	299.756	14	0.416078	64.77	53.4539	53.8553	599	11.3161	-0.401357	21980	1274	8.69
9	HIPE	16.7324	12.7651	26.1269	11.7	30	300	12.3333	0.411501	71.1727	55.0469	56.203	397	16.1258	-1.15609	25789.7	2114.28	5.82
10	HIPE	22.3381	5.2145	41.7583	5.06473	30	300	14	0.184825	66.3567	43.964	45.4186	467	22.3927	-1.45461	19731	1051.17	6.09
11	HIPE	21.3479	10.59	28.7375	12.9227	30	300	12	0.377079	N/A	N/A	N/A	N/A	N/A	N/A	25099.2	2473.2	7.74
12	HIPE	21.5593	13.1972	39.0049	8.31378	32.0032	299.949	13.3333	0.278304	71.8394	62.1395	62.5359	328	9.69988	-0.396337	20542.5	1159.58	6.18
13	HIPE	20.7201	12.5198	30.7301	7.13234	30	300	13.3333	0.256076	67.3244	48.892	53.1581	444	18.4324	-4.26609	22399.2	1858.2	5.5
14	HIPE	16.5354	7.57774	35.4393	11.3679	90	227.096	15	0.407404	69.8939	49.288	49.9935	599	20.6059	-0.705519	26210	2628.12	10.94
15	HIPE	16.2619	11.2802	39.7084	6.73616	30	300	17.6667	0.292901	65.0167	49.2968	50.2916	570	15.7199	-0.99483	19794.2	904.02	7.54
16	HIPE	11.6054	10.2055	29.6307	10.4658	30.3928	181.538	12	0.474183	65.85	48.61	49.1977	524	17.24	-0.587744	15756.9	1488.42	6.05
1	LIPE	23.9667	12.7568	28.5842	6.69887	30	300	13.6667	0.218449	70.7767	44.6658	45.924	510	26.1109	-1.25824	30725.8	2802.1	1.32
2	LIPE	13.2807	7.59624	27.4859	14.4237	30	300	15.6667	0.520628	67.9632	40.0441	40.529	597	27.9191	-0.484919	21433	772	9.47
3	LIPE	21.0122	13.4751	28.9017	8.65801	30.9998	214.222	17.6667	0.291808	71.4733	45.9301	46.4966	539	25.5431	-0.566414	29764	2580.67	11.59
4	LIPE	16.8694	15.5904	29.8014	5.31739	33	299.998	14	0.239664	67.9533	47.7848	48.5257	598	20.1685	-0.740859	18444.2	962.35	11.07
5	LIPE	18.33	5.52803	31.7127	6.357	37.9988	192.54	14	0.257504	61.0915	40.8764	42.1287	565	20.2151	-1.25226	27247.4	1011.36	7.96
6	LIPE	15.3311	9.84466	31.8922	6.17099	75	87.0283	16	0.286995	67.2333	51.3073	54.8224	111	15.9261	-3.51513	20337.5	1508.33	8.28
7	LIPE	20.4427	5.58277	51.6232	7.35904	30	300	17	0.264697	61.9911	41.8666	43.7269	118	20.1245	-1.86038	26748.9	1343	10.98
8	LIPE	17.076	8.67096	33.2388	12.4656	32.0001	300	17	0.421968	69.5048	55.1502	55.3668	595	14.3547	-0.216636	22042.5	1003.33	7.31
9	LIPE	17.1615	9.15215	26.8344	11.403	30	300	15.3333	0.399201	62.69	44.1126	45.2385	454	18.5774	-1.12591	28302.1	1126.44	6.33
10	LIPE	20.9066	6.63238	34.6218	7.95672	30	300	15	0.275669	67.862	48.8872	49.6082	564	18.9747	-0.720936	20474.8	895.7	7.23
11	LIPE	18.2587	10.3088	13.7125	8.78587	85	299.497	20.3333	0.324867	66.69	50.132	51.0039	561	16.558	-0.871855	27081	1107	8.16
12	LIPE	25.7781	12.414	29.129	3.31255	47.9995	299.979	13.3333	0.11387	67.8667	57.526	57.991	564	10.3407	-0.465047	21428.9	780.083	4.69
13	LIPE	20.7998	11.7939	30.897	4.09651	55.0001	277.953	14.3333	0.164543	65.4886	56.135	58.2363	63	9.3536	-2.10128	22047.5	2018.62	5.81
14	LIPE	18.3681	7.60208	32.0564	9.51242	32.7296	300	16.6667	0.341185	66.923	54.7516	55.1571	591	12.1714	-0.405462	28104.6	1413.75	11
15	LIPE	20.2009	6.57506	40.2918	3.81821	30	252.155	16	0.158966	65.7343	51.3537	52.7442	116	14.3806	-1.3905	20203.2	757.62	1.07
16	LIPE	16.618	8.24759	41.0594	5.29305	76.7504	186.435	14.3333	0.24157	63.2323	57.178	58.8584	323	6.05432	-1.68041	17301	810.017	6.36
1	LIPE-BFR	23.6388	10.9328	29.1633	7.61468	30	300	13	0.243643	68.2933	34.7516	37.1046	513	33.5417	-2.35303	30378.3	3223.51	4.94
2	LIPE-BFR	14.2135	6.55124	32.8907	11.5755	86.7888	222.092	13	0.448854	62.8907	41.8749	42.4702	511	21.0159	-0.595288	19383	1476	8.69
3	LIPE-BFR	19.3325	15.7138	22.4943	14.9198	31	299.999	15	0.435584	N/A	N/A	N/A	N/A	N/A	N/A	28646.3	3645.83	10.13
4	LIPE-BFR	15.7925	18.4758	35.0863	8.0576	94.7429	300	16	0.337843	65.1867	48.4263	49.4518	301	16.7604	-1.02553	19303	950	8.35
5	LIPE-BFR	17.5717	17.6481	19.5785	8.9892	33.0002	299.964	12	0.338438	65.7933	45.428	48.5164	364	20.3653	-3.08843	25683.9	1542.84	4.66
6	LIPE-BFR	19.198	10.6201	33.7162	5.40303	30	300	14	0.219626	69.2727	55.116	55.2961	599	14.1567	-0.180118	20252.7	1613.62	7.6
7	LIPE-BFR	21.1063	7.53593	54.0579	9.56614	119.076	236.215	13	0.311881	58.5633	39.0293	42.2632	64	19.534	-3.23391	24695.3	2559.07	11.7
8	LIPE-BFR	16.1674	16.7193	20.4379	12.1749	30	192.417	14	0.429567	69.9474	54.4936	54.7692	531	15.4538	-0.275596	20725.6	1410.27	6.72
9	LIPE-BFR	18.151	12.6123	21.0398	13.4181	30	300	11	0.425038	62.337	34.0855	36.7872	421	28.2516	-2.70178	26583.5	1854.72	5.38
10	LIPE-BFR	21.9484	10.5645	32.4719	6.19227	30	300	14.3333	0.220047	60.5502	45.3643	48.3335	413	15.1858	-2.9692	20114.4	961.95	5.48
11	LIPE-BFR	21.7252	10.9188	28.5488	9.42004	30	184.346	14	0.302455	70.0852	50.882	52.5474	532	19.2032	-1.66536	26226.7	1721.52	9.79
12	LIPE-BFR	N/A	N/A	N/A	N/A	N/A	N/A	N/A	0.202236	69.5807	60.718	60.9238	589	8.86274	-0.205758	N/A	N/A	2.95
13	LIPE-BFR	20.9775	4.4851	30.8111	5.31788	61.0004	211.438	12	0.359455	62.4415	44.636	46.9091	431	17.8055	-2.27314	21456.2	2606.82	5.14
14	LIPE-BFR	21.391	2.61427	37.4152	12.004	142.955	300	12	0.176607	69.6556	39.0432	40.0306	575	30.6123	-0.987397	26381.5	2607.58	10.87
15	LIPE-BFR	18.5664	5.40678	44.8267	3.98225	36.0001	202.963	16.3333	0.354193	69.23	50.626	51.193	523	18.604	-0.567027	19659.7	882.975	4.3
16	LIPE-BFR	14.2801	13.3282	29.4627	7.83193	32.0003	299.159	14	N/A	N/A	N/A	N/A	N/A	N/A	N/A	16617.3	962.833	6.66
